# Supplementary material for: Design and evaluation of a mechanical pencil-based actuator for a wasp-inspired needle
Source: PLoS One. 2025 Jul 1;20(7):e0326584. doi: 10.1371/journal.pone.0326584 (PMC12212580; doi:10.1371/journal.pone.0326584)
Supplement: S1 Data — (XLSX) [file pone.0326584.s001.xlsx]

## Sheet: Performance evaluation
Measurement #	Condition name	Date	Substrate	Gelatine mass [g]	Total number of cycles	Theoretical travelled distance [mm] d_t	Initial insertion depth [mm]	Final insertion depth [mm]	Respective travelled distance in substrate [mm]	Travelled distance in substrate [mm], d_m	Respective propulsion efficiency [%]	Motion efficiency	Travelled distance in medium last segment [mm]	Propulsion efficiency last segment	Time [s]	Delta time [s]	Initial cart position [mm]	Final cart position [mm]	Respective cart displacement [mm]	Total cart displacement [mm], d_c	Respective travelled distance tip [mm]	Total travelled distance tip [mm], d_m + d_c	Respective clamp efficiency [%]	Clamp efficiency [%]	Clamp efficiency bundling segment	Max intersegment distance [mm]	Last segment	Note	Stroke [mm]	Propulsion efficiency	Slip ratio	Slip ratio in substrate	Slip ratio in actuation system
10	10wt%_1	27-11-2024	0.1	66.67	24	110.133	27	92		65		0.590194	-1	-0.0090799			1870	1849		21		86		0.780872	0.181598	66	3		4.58889
					0	0		27	0	0					0:00:00			1870	0	0	0	0
					5	23.5		44	17	17	0.723404	0.723404			0:08:41	0:08:41		1864	6	6	23	23	0.978723	0.978723					4.7	0.73913
					10	46		59	15	32	0.666667	0.695652			0:17:17	0:08:36		1860	4	10	19	42	0.844444	0.913043					4.6	0.761905
					15	68.8333		69	10	42	0.437956	0.610169			0:25:58	0:08:41		1856	4	14	14	56	0.613139	0.813559					4.58889	0.75
					20	91.7778		80	11	53	0.479419	0.577482			00:34:24	0:08:26		1853	3	17	14	70	0.610169	0.762712					4.58889	0.757143	0.422518	0.242857	0.237288
11	10wt%_2	27-11-2024	0.1	66.67	49	224.856	26	87		61		0.271285	-2	-0.0088946			1871	1837		34		95		0.422493	0.142314	63	3		4.58889
					0	0		26	0	0					0:00:00			1871	0	0	0	0
					5	23.5		44	18	18	0.765957	0.765957			0:08:26	0:08:26		1864	7	7	25	25	1.06383	1.06383					4.7	0.72
					10	46		56	12	30	0.533333	0.652174			0:16:38	0:08:12		1860	4	11	16	41	0.711111	0.891304					4.6	0.731707
					15	68.8333		64	8	38	0.350365	0.552058			0:25:05	0:08:27		1856	4	15	12	53	0.525547	0.769976					4.58889	0.716981
					20	91.7778		71	7	45	0.305085	0.490315			0:33:32	0:08:27		1853	3	18	10	63	0.435835	0.686441					4.58889	0.714286	0.509685	0.285714	0.313559
16	10wt%_3	2024-04-12	0.1	62.62	39	178.967	30	70		40		0.223505	-1	-0.00558763	0:59:46		1870	1847		23		63		0.352021	0.122928	41	3		4.58889
					0	0		30	0	0					0:00:00			1870	0	0	0	0
					5	23.5		49	19	19	0.808511	0.808511			0:07:43	0:07:43		1866	4	4	23	23	0.978723	0.978723					4.7	0.826087
					10	46		57	8	27	0.355556	0.586957			0:15:12	0:07:29		1863	3	7	11	34	0.488889	0.73913					4.6	0.794118
					15	68.8333		63	6	33	0.262774	0.479419			0:22:49	0:07:37		1860	3	10	9	43	0.394161	0.624697					4.58889	0.767442
					20	91.7778		66	3	36	0.130751	0.392252			0:30:27	0:07:38		1857	3	13	6	49	0.261501	0.533898					4.58889	0.734694	0.607748	0.265306	0.466102
17	10wt%_4	2024-04-12	0.1	62.62	38	174.378	32	85		53		0.303938	0	0	1:00:44		1870	1845		25		78		0.447305	0.143367	53	3		4.58889
					0	0		32	0	0					0:00:00			1870	0	0	0	0
					5	23.5		49	17	17	0.723404	0.723404			0:08:32	0:08:32		1865	5	5	22	22	0.93617	0.93617					4.7	0.772727
					10	46		65	16	33	0.711111	0.717391			0:16:23	0:07:51		1861	4	9	20	42	0.888889	0.913043					4.6	0.785714
					15	68.8333		72	7	40	0.306569	0.581114			0:24:05	0:07:42		1858	3	12	10	52	0.437956	0.755448					4.58889	0.769231
					20	91.7778		74	2	42	0.0871671	0.457627			0:31:52	0:07:47		1855	3	15	5	57	0.217918	0.621065					4.58889	0.736842	0.542373	0.263158	0.378935
18	10wt%_5	2024-04-12	0.1	62.7	40	183.556	31	76		45		0.245157	2	0.0108959	1:04:09		1870	1841		29		74		0.403148	0.168886	43	3		4.58889
					0	0		31	0	0					0:00:00			1870	0	0	0	0
					5	23.5		48	17	17	0.723404	0.723404			0:08:11	0:08:11		1865	5	5	22	22	0.93617	0.93617					4.7	0.772727
					10	46		62	14	31	0.622222	0.673913			0:16:08	0:07:57		1861	4	9	18	40	0.8	0.869565					4.6	0.775
					15	68.8333		66	4	35	0.175182	0.508475			0:24:21	0:08:13		1857	4	13	8	48	0.350365	0.697337					4.58889	0.729167
					20	91.7778		69	3	38	0.130751	0.414044			0:32:10	0:07:49		1854	3	16	6	54	0.261501	0.588378					4.58889	0.703704	0.585956	0.296296	0.411622
19	10wt%_6	2024-04-12	0.1	65.69	37	169.789	28	90		62		0.365159	-2	-0.0117793	1:01:23		1871	1841		30		92		0.541849	0.164911	64	3		4.58889
					0	0		28	0	0					0:00:00			1871	0	0	0	0
					5	23.5		48	20	20	0.851064	0.851064			0:08:19	0:08:19		1865	6	6	26	26	1.10638	1.10638					4.7	0.769231
					10	46		64	16	36	0.711111	0.782609			0:16:21	0:08:02		1861	4	10	20	46	0.888889	1					4.6	0.782609
					15	68.8333		75	11	47	0.481752	0.682809			0:24:24	0:08:03		1856	5	15	16	62	0.70073	0.900726					4.58889	0.758065
					20	91.7778		82	7	54	0.305085	0.588378			0:32:31	0:08:07		1853	3	18	10	72	0.435835	0.784504					4.58889	0.75	0.411622	0.25	0.215496
2	5wt%_1	27-11-2024	0.05	64.3	18	82.6	28	110		82		0.992736		0.62954	31		1870	1870		0		82		0.992736	0.62954	30	3	not leveled yet, so excluded data	4.58889
3	5wt%_2	27-11-2024	0.05	64.3	24	110.133	30	110		80		0.726392	43	0.390436	00:43:00		1869	1840		29		109		0.989709	0.653753	37	3		4.58889
					0	0		30	0	0					00:00:00			1869	0	0	0	0
					5	23.5		42	12	12	0.510638	0.510638			00:09:38	0:09:38		1859	10	10	22	22	0.93617	0.93617					4.7	0.545455
					10	46		57	15	27	0.666667	0.586957			00:18:30	0:08:52		1851	8	18	23	45	1.02222	0.978261					4.6	0.6
					15	68.8333		75	18	45	0.788321	0.653753			00:27:38	0:09:08		1846	5	23	23	68	1.0073	0.987893					4.58889	0.661765
					20	91.7778		94	19	64	0.828087	0.697337			00:37:00	0:09:22		1842	4	27	23	91	1.00242	0.991525					4.58889	0.703297	0.302663	0.296703	0.00847458
4	5wt%_3	27-11-2024	0.05	64.3	21	96.3667	28	100		72		0.747146	35	0.363196	45		1870	1846		24		96		0.996195	0.612245	37	3	motor stopped	4.58889
					0	0		28	0	0					00:00:00			1870	0	0	0	0
					5	23.5		40	12	12	0.510638	0.510638			00:09:50	0:09:50		1860	10	10	22	22	0.93617	0.93617					4.7	0.545455
					10	46		56	16	28	0.711111	0.608696			00:19:31	0:09:41		1853	7	17	23	45	1.02222	0.978261					4.6	0.622222
					15	68.8333		75	19	47	0.832117	0.682809			00:29:25	0:09:54		1849	4	21	23	68	1.0073	0.987893					4.58889	0.691176
					20	91.7778		94	19	66	0.828087	0.719128			00:40:02	0:10:37		1846	3	24	22	90	0.958838	0.98063					4.58889	0.733333	0.280872	0.266667	0.0193705
5	5wt%_4	27-11-2024	0.05	62.72	21	96.3667	33	110		77		0.799031	27	0.28018	40		1870	1854		16		93		0.965064	0.446212	50	3		4.58889
					0	0		33	0	0					00:00:00			1870	0	0	0	0
					5	23.5		49	16	16	0.680851	0.680851			00:09:24	0:09:24		1864	6	6	22	22	0.93617	0.93617					4.7	0.727273
					10	46		68	19	35	0.844444	0.76087			00:19:01	0:09:37		1860	4	10	23	45	1.02222	0.978261					4.6	0.777778
					15	68.8333		87	19	54	0.832117	0.784504			00:29:00	0:09:59		1857	3	13	22	67	0.963504	0.973366					4.58889	0.80597
					20	91.7778		105	18	72	0.784504	0.784504			00:39:00	0:10:00		1855	2	15	20	87	0.871671	0.947942					4.58889	0.827586	0.215496	0.172414	0.0520581
6	5wt%_5	27-11-2024	0.05	62.72	24	110.133	31	110		79		0.717312	34	0.308717	46		1866	1838		28		107		0.97155	0.562954	45	3		4.58889
					0	0		31	0	0					00:00:00			1866	0	0	0	0
					5	23.5		43	12	12	0.510638	0.510638			00:09:54	0:09:54		1855	11	11	23	23	0.978723	0.978723					4.7	0.521739
					10	46		58	15	27	0.666667	0.586957			00:19:26	0:09:32		1848	7	18	22	45	0.977778	0.978261					4.6	0.6
					15	68.8333		75	17	44	0.744526	0.639225			00:29:10	0:09:44		1843	5	23	22	67	0.963504	0.973366					4.58889	0.656716
					20	91.7778		95	20	64	0.871671	0.697337			00:39:00	0:09:50		1840	3	26	23	90	1.00242	0.98063					4.58889	0.711111	0.302663	0.288889	0.0193705
7	5wt%_6	27-11-2024	0.05	62.72	23	105.544	29	110		81		0.767449	26	0.246342	46		1869	1846		23		104		0.985367	0.464259	55	3		4.58889
					0	0		29	0	0					00:00:00			1869	0	0	0	0
					5	23.5		41	12	12	0.510638	0.510638			00:10:16	0:10:16		1859	10	10	22	22	0.93617	0.93617					4.7	0.545455
					10	46		58	17	29	0.755556	0.630435			00:20:06	0:09:50		1853	6	16	23	45	1.02222	0.978261					4.6	0.644444
					15	68.8333		77	19	48	0.832117	0.697337			00:30:08	0:10:02		1850	3	19	22	67	0.963504	0.973366					4.58889	0.716418
					20	91.7778		96	19	67	0.828087	0.730024			00:40:24	0:10:16		1847	3	22	22	89	0.958838	0.969734					4.58889	0.752809	0.269976	0.247191	0.0302663
8	5wt%_7	27-11-2024	0.05	62.72	25	114.722	29	110		81		0.706053	64	0.557869	45		1870	1840		30		111		0.967554	0.81937	17	3		4.58889
					0	0		29	0	0					00:00:00			1870	0	0	0	0
					5	23.5		40	11	11	0.468085	0.468085			00:09:58	0:09:58		1858	12	12	23	23	0.978723	0.978723					4.7	0.478261
					10	46		55	15	26	0.666667	0.565217			00:18:48	0:08:50		1851	7	19	22	45	0.977778	0.978261					4.6	0.577778
					15	68.8333		73	18	44	0.788321	0.639225			00:27:35	0:08:47		1846	5	24	23	68	1.0073	0.987893					4.58889	0.647059
					20	91.7778		92	19	63	0.828087	0.686441			00:36:41	0:09:06		1842	4	28	23	91	1.00242	0.991525					4.58889	0.692308	0.313559	0.307692	0.00847458
Control
1	Air_1	27-11-2024	air	n/a	17	78.0111	31	110		79		1.01268	79	1.01268	27		1870	1870		0		79		1.01268	1.01268	0	n/a		4.58889
					0	0		31	0	0					00:00:00			1870	0	0	0	0
					5	23.5		53	22	22	0.93617	0.93617			00:07:56	0:07:56		1870	0	0	22	22	0.93617	0.93617					4.7	1
					10	46		76	23	45	1.02222	0.978261			00:15:51	0:07:55		1870	0	0	23	45	1.02222	0.978261					4.6	1
					15	68.8333		99	23	68	1.0073	0.987893			00:23:49	0:07:58		1870	0	0	23	68	1.0073	0.987893					4.58889	1	0.0121065	0	0.0121065
					20	91.7778		-	-	-		-			-			-	-	-		-		-					4.58889
9	Air_2	27-11-2024	air	n/a	19	87.1889	25	110		85		0.974895	80	0.917548	33		1871	1870		1		86		0.986364	0.929017	5	3		4.58889
					0	0		25	0	0					00:00:00			1871	0	0	0	0
					5	23.5		47	22	22	0.93617	0.93617			00:08:34	0:08:34		1870	1	1	23	23	0.978723	0.978723					4.7	0.956522
					10	46		70	23	45	1.02222	0.978261			00:17:10	0:08:36		1870	0	1	23	46	1.02222	1					4.6	0.978261
					15	68.8333		93	23	68	1.0073	0.987893			00:25:57	0:08:47		1870	0	1	23	69	1.0073	1.00242					4.58889	0.985507	0.0121065	0.0144928	-0.00242131
					20	91.7778		-	-	-		-			-			-	-	-		-		-					4.58889
12	Air_3	2024-03-12	Air	n/a	18	82.6	32	110		78		0.94431	78	0.94431	00:26:20		1870	1867		3		81		0.98063	0.98063	0	n/a		4.58889
					0	0		32	0	0					00:00:00			1870	0	0	0	0
					5	23.5		52	20	20	0.851064	0.851064			00:07:44	0:07:44		1867	3	3	23	23	0.978723	0.978723					4.7	0.869565
					10	46		74	22	42	0.977778	0.913043			00:15:01	0:07:17		1867	0	3	22	45	0.977778	0.978261					4.6	0.933333
					15	68.8333		97	23	65	1.0073	0.94431			00:22:18	0:07:17		1867	0	3	23	68	1.0073	0.987893					4.58889	0.955882	0.0556901	0.0441176	0.0121065
					20	91.7778		-	-	-		-																	4.58889
13	Air_4	2024-03-12	Air	n/a	17	78.0111	31	110		79		1.01268	74	0.948583			1872	1871		1		80		1.02549	0.961402	5	3		4.58889
					0	0		31	0	0					00:00:00			1872	0	0	0	0
					5	23.5		55	24	24	1.02128	1.02128			00:07:48	0:07:48		1871	1	1	25	25	1.06383	1.06383					4.7	0.96
					10	46		77	22	46	0.977778	1			00:15:01	0:07:13		1871	0	1	22	47	0.977778	1.02174					4.6	0.978723
					15	68.8333		100	23	69	1.0073	1.00242			00:22:20	0:07:19		1871	0	1	23	70	1.0073	1.01695					4.58889	0.985714	-0.00242131	0.0142857	-0.0169492
					20	91.7778		-	-	-		-																	4.58889
14	Air_5	2024-03-12	Air	n/a	18	82.6	30	110		80		0.968523	77	0.932203			1870	1867		3		83		1.00484	0.968523	3	3		4.58889
					0	0		30	0	0					00:00:00			1870	0	0	0	0
					5	23.5		54	24	24	1.02128	1.02128			00:07:44	0:07:44		1868	2	2	26	26	1.10638	1.10638					4.7	0.923077
					10	46		76	22	46	0.977778	1			00:15:04	0:07:20		1868	0	2	22	48	0.977778	1.04348					4.6	0.958333
					15	68.8333		98	22	68	0.963504	0.987893			00:22:22	0:07:18		1868	0	2	22	70	0.963504	1.01695					4.58889	0.971429	0.0121065	0.0285714	-0.0169492
					20	91.7778		-	-	-		-																	4.58889
15	Air_6	2024-03-12	Air	n/a	18	82.6	30	110		80		0.968523	76	0.920097			1870	1867		3		83		1.00484	0.956416	4	3		4.58889
					0	0		30	0	0					00:00:00			1870	0	0	0	0
					5	23.5		49	19	19	0.808511	0.808511			00:07:26	0:07:26		1867	3	3	22	22	0.93617	0.93617					4.7	0.863636
					10	46		72	23	42	1.02222	0.913043			00:14:47	0:07:21		1867	0	3	23	45	1.02222	0.978261					4.6	0.933333
					15	68.8333		95	23	65	1.0073	0.94431			00:22:06	0:07:19		1867	0	3	23	68	1.0073	0.987893					4.58889	0.955882	0.0556901	0.0441176	0.0121065
					20	91.7778		-	-	-		-																	4.58889
	Air_mean
					5				21.8333	21.8333		0.929078								1.66667		23.5		1					4.7
					10				22.5	44.3333		0.963768								0		46		1					4.6
					15				22.8333	67.1667		0.975787								0		68.8333		1					4.58889
	Final distance reached				17.8333
Legend	Retrieved during experiment
	Retrieved from video footage
	Excluded data
	Reported in manuscript
Inaccuracy [mm]	Start position	1
	Final position	5
						Mean travelled distance in substrate [mm]			STD travelled distance in substrate [mm]			Mean cart displacement [mm]			STD cart displacement [mm]			Mean clamp efficiency [%]			STD clamp efficiency [%]			Clamp efficiency bundling segment [%]			STD clamp efficiency bundling segment [%]			Mean propulsion efficiency			STD propulsion efficiency			Mean motion efficiency			STD motion efficiency			Mean slip ratio			STD slip ratio			Mean slip ratio in substrate
					Number of cycles	Needle 10wt%	Needle 5wt%	Needle air	10wt%	5wt%	Air	Cart 10wt%	Cart 5wt%	Cart air	10wt%	5wt%	Air	10wt%	5wt%	Air	10wt%	5wt%	Air	10wt%	5wt%	Air	10wt%	5wt%	Air	10wt%	5wt%	Air	10wt%	5wt%	Air	10wt%	5wt%	Air	10wt%	5wt%	Air	10wt%	5wt%	Air	10wt%	5wt%	Air	10wt%	5wt%
					0	0	0	0	0	0	0	0	0	0	0	0	0
					5	18	12.5	21.8333	1.1547	1.60728	1.86339	5.5	9.83333	1.66667	0.957427	1.86339	1.10554	1	0.950355	1	0.0638298	0.0200598	0.0638298							0.76665	0.560606	0.9288	0.0330324	0.0782707	0.0493275	0.765957	0.531915	0.929078	0.0491362	0.0683947	0.0792932
					10	31.5	28.6667	44.3333	2.75379	2.98142	1.69967	9.33333	16.3333	1.66667	1.24722	2.98142	1.10554	0.887681	0.978261	1	0.0777932	0	0.0251022							0.771842	0.637037	0.963664	0.0205105	0.0662539	0.0245916	0.684783	0.623188	0.963768	0.0598649	0.0648136	0.0369494
					15	39.1667	47	67.1667	4.5977	3.4641	1.57233	13.1667	20.5	1.66667	1.77169	3.7305	1.10554	0.760291	0.98063	1	0.0866273	0.00726392	0.0130391							0.748481	0.696517	0.975736	0.0193628	0.0542256	0.0162823	0.569007	0.682809	0.975787	0.0667947	0.0503259	0.0228426			0.0242131			0.0228426
					20	44.6667	66		6.87184	3		16.1667	23.6667		1.77169	4.34613		0.662833	0.976998		0.0905991	0.014975								0.732778	0.736741		0.0186981	0.0452261		0.486683	0.719128		0.0748748	0.0326877		0.513317	0.280872		0.0748748	0.0326877		0.267222	0.263259
					Total													0.491281	0.97924	1.00248	0.141566	0.0117706	0.0151766	0.154001	0.593132	0.968111	0.0196528	0.125385	0.0253411
					Respective values
					0 till 5 cycles	18	12.5	21.8333	1.1547	1.60728	1.86339	5.5	9.83333	1.66667	0.957427	1.86339	1.10554	1	0.950355	1	0.0638298	0.0200598	0.0638298													0.765957	0.531915	0.929078	0.0491362	0.0683947	0.0792932
					5 till 10 cycles	13.5	16.1667	22.5	2.81366	1.46249	0.5	3.83333	6.5	0	0.372678	1.25831	0	0.77037	1.00741	1	0.139763	0.0209513	0.0222222													0.6	0.718519	1	0.125051	0.0649997	0.0222222
					10 till 15 cycles	7.66667	18.3333	22.8333	2.35702	0.745356	0.372678	3.83333	4.16667	0	0.687184	0.897527	0	0.50365	0.985401	1	0.123226	0.0218978	0.0163217													0.335766	0.80292	1	0.103227	0.0326433	0.0163217
					15 till 20 cycles	5.5	19		3.14907	0.57735		3	3.16667		0	0.687184		0.37046	0.966102		0.137248	0.0465118														0.239709	0.828087		0.137248	0.025163
[truncated: 10 more columns]

## Sheet: Clamping force
Measurement date	24/04/2025
Force gauge	Chatillon force gauge 20N
Accuracy [N]	0.1
Clamping force	Phase [1 = lock; 2 = release]	Peak force measured [N]
		Repetition 1	Repetition 2	Repetition 3
Needle Segment 1	2	0	0	0
Needle Segment 2	1	2.4	2.9	1.4
Needle Segment 3	2	0	0	0
Needle Segment 4	2	0	0	0
Needle Segment 5	2	0	0	0
Needle Segment 6	2	0	0	0
Needle Segment 7	2	0	0	0
Clamping force	Phase [1 = lock; 2 = release]	Peak force measured [N]
		Repetition 1	Repetition 2	Repetition 3
Needle Segment 1	2	0	0	0
Needle Segment 2	2	0	0	0
Needle Segment 3	1	0.7	0.9	1.2
Needle Segment 4	2	0	0	0
Needle Segment 5	2	0	0	0
Needle Segment 6	2	0	0	0
Needle Segment 7	2	0	0	0
Mean peak force locked [N]	1.58333
STD peak force locked [N]	0.798784
Mean peak force released [N]	0
STD peak force released [N]	0

## Sheet: Insertion force
Measurement date	25/04/2025
Force gauge	Chatillon force gauge 20N
Accuracy [N]	0.1
Needle bundle
Repetition	Peak force measured [N]
1	0.5
2	0.8
3	0.7
4	0.7
5	0.7
6	0.7
Mean peak force [N]	0.683333
STD peak force [N]	0.0897527
